# Supplementary material for: Promising Preventive Strategies for Intraventricular Hemorrhage in Preterm Neonates: A Critical Review
Source: J Clin Med. 2025 Sep 24;14(19):6763. doi: 10.3390/jcm14196763 (PMC12524917; doi:10.3390/jcm14196763)
Supplement: Supplementary file 1 [file jcm-14-06763-s001.zip]

Archive with 1 entries (1 files):
- jcm-3839673-supplementary.pdf
